# Supplementary material for: Targeting USP14/UCHL5: A Breakthrough Approach to Overcoming Treatment-Resistant FLT3-ITD-Positive AML
Source: Int J Mol Sci. 2024 Sep 26;25(19):10372. doi: 10.3390/ijms251910372 (PMC11476563; doi:10.3390/ijms251910372)
Supplement: Supplementary file 1 [file ijms-25-10372-s001.zip]

Archive with 34 entries (27 files):
- Supplemental figures 2/
- Supplemental figures 2/.DS_Store
- Supplemental figures 2/Data set of histogram.pdf
- Supplemental figures 2/original western blot data set1_ds/
- Supplemental figures 2/original western blot data set1_ds/WholeWB.Data.4B4C-ds.tif
- Supplemental figures 2/original western blot data set1_ds/WholeWB.Data.Fig1C-ds.tif
- Supplemental figures 2/original western blot data set1_ds/WholeWB.Data.Fig2B-ds.tif
- Supplemental figures 2/original western blot data set1_ds/WholeWB.Data.Fig2D-ds.tif
- Supplemental figures 2/original western blot data set1_ds/WholeWB.Data.FigS1-ds.tif
- Supplemental figures 2/original western blot data set2_ds/
- Supplemental figures 2/original western blot data set2_ds/WBdata2Fig1C-2Aii-ds.tif
- Supplemental figures 2/original western blot data set2_ds/WBdata2Fig2Aiii-ds.tif
- Supplemental figures 2/original western blot data set2_ds/WBdata2Fig2C2D-ds.tif
- Supplemental figures 2/original western blot data set2_ds/WBdata2Fig3B-ds.tif
- Supplemental figures 2/original western blot data set2_ds/WBdata2FigS1-ds.tif
- Supplemental figures 2/Supplementary_Materials_for_resubmission4.pdf
- __MACOSX/
- __MACOSX/._Supplemental figures 2
- __MACOSX/Supplemental figures 2/
- __MACOSX/Supplemental figures 2/._.DS_Store
- __MACOSX/Supplemental figures 2/._Data set of histogram.pdf
- __MACOSX/Supplemental figures 2/._Supplementary_Materials_for_resubmission4.docx
- __MACOSX/Supplemental figures 2/original western blot data set1_ds/
- __MACOSX/Supplemental figures 2/original western blot data set1_ds/._WholeWB.Data.4B4C-ds.tif
- __MACOSX/Supplemental figures 2/original western blot data set1_ds/._WholeWB.Data.Fig1C-ds.tif
- __MACOSX/Supplemental figures 2/original western blot data set1_ds/._WholeWB.Data.Fig2B-ds.tif
- __MACOSX/Supplemental figures 2/original western blot data set1_ds/._WholeWB.Data.Fig2D-ds.tif
- __MACOSX/Supplemental figures 2/original western blot data set1_ds/._WholeWB.Data.FigS1-ds.tif
- __MACOSX/Supplemental figures 2/original western blot data set2_ds/
- __MACOSX/Supplemental figures 2/original western blot data set2_ds/._WBdata2Fig1C-2Aii-ds.tif
- __MACOSX/Supplemental figures 2/original western blot data set2_ds/._WBdata2Fig2Aiii-ds.tif
- __MACOSX/Supplemental figures 2/original western blot data set2_ds/._WBdata2Fig2C2D-ds.tif
- __MACOSX/Supplemental figures 2/original western blot data set2_ds/._WBdata2Fig3B-ds.tif
- __MACOSX/Supplemental figures 2/original western blot data set2_ds/._WBdata2FigS1-ds.tif
